# Supplementary material for: Sea Anemone Membrane Attack Complex/Perforin Superfamily Demonstrates an Evolutionary Transitional State between Venomous and Developmental Functions
Source: Mol Biol Evol. 2024 Apr 27;41(5):msae082. doi: 10.1093/molbev/msae082 (PMC11090067; doi:10.1093/molbev/msae082)
Supplement: msae082_Supplementary_Data [file msae082_supplementary_data.zip]

Archive with 2 entries (2 files):
- Supplementary Figures Surm et al.pdf
- Supplementary tables Surm et al.xlsx
